# Supplementary material for: First New Zealand fur seal population assessment at the Bounty Islands in 30 years
Source: PeerJ. 2026 Mar 27;14:e20975. doi: 10.7717/peerj.20975 (PMC13034872; doi:10.7717/peerj.20975)
Supplement: Supplemental Information 1 — Raw data showing the number of New Zealand fur seal/kekeno pups counted from UAV imagery taken in January 2024. [file peerj-14-20975-s001.xlsx]

## Sheet: Sheet1
Raw data showing the number of New Zealand fur seal/kekeno pups counted from UAV imagery taken in January 2024.		Animal care approval for this work was granted by the University of Otago Animal Ethics Committee (University of Otago Animal Use Protocol number: AUP D69/17), and a research permit was granted by the New Zealand Department of Conservation (Wildlife Authorisation number: 86101-FAU) in accordance with the Marine Mammals Protection Act 1978 and Marine Mammals Protection Regulations 1992.
Island/Rock	Count 1	Count 2	Mean	SD
Unnamed Rock A	0	0	0	0							ß
Unnamed Rock B	0	0	0	0
Spider Island	234	227	231	5
Seal Rock	110	113	112	2
Skua Rock	0		0
Depot Island	1917	1903	1910	10
Proclamation Island	490	492	491	1
Tunnel Island	0	0	0	0
Ranfurly Island	312	304	308	6
Penguin Island	804	813	809	6
Dog Rock	0	0	0	0
Ruatara Island	233	223	228	7
Lion Island	120	129	125	6
						Í
